# Supplementary material for: Effects of Resistance Training Combined with Vitamin D Supplementation on Health-Related Variables in the Elderly: Muscle Strength, Body Composition, and Inflammatory Status
Source: Int J Environ Res Public Health. 2025 Nov 10;22(11):1695. doi: 10.3390/ijerph22111695 (PMC12652358; doi:10.3390/ijerph22111695)
Supplement: Supplementary file 1 [file ijerph-22-01695-s001.zip]

Archive with 1 entries (1 files):
- ijerph-3910875-supplementary.pdf
